# Supplementary material for: Smilax china L. Extract Alleviates Metabolic-Associated Fatty Liver Disease by Regulating Gut Microbiota and Bile Acid Metabolism
Source: Metabolites. 2025 Dec 26;16(1):31. doi: 10.3390/metabo16010031 (PMC12844446; doi:10.3390/metabo16010031)
Supplement: Supplementary file 1 [file metabolites-16-00031-s001.zip]

Archive with 1 entries (1 files):
- metabolites-4055969-Supplementary Materials.pdf
